# Supplementary material for: Estimation of the need for bilateral intravitreal anti-VEGF injections in clinical practice
Source: BMC Ophthalmol. 2016 Aug 9;16:142. doi: 10.1186/s12886-016-0317-y (PMC4979182; doi:10.1186/s12886-016-0317-y)
Supplement: Additional file 1: Table S1. — Excel table including all the raw data collected. (XLSX 217 kb) [file 12886_2016_317_MOESM1_ESM.xlsx]

## Sheet: Feuil1
Chart number	Gender	Pathology	same day injection	Laterality	Other eye injected: 0/1	Injection <1 month	nAMD	DME	AVC	LRB	CIL	RVO	HM
203238	F	AUTRE(EY)		OG	0				0	0	1
210424	F	AUTRE(EY)		OD	0				0	0	1
215715	M	AUTRE(EY)		OD	1	1			0	0	1
218845	F	AUTRE(EY)		OG	0				0	0	1
193314	F	AUTRE(EY)		OG	0				0	0	1
219337	M	AUTRE(EY)		OD	0				0	0	1
214960	F	AUTRE(EY)		OG	0				0	0	1
210923	F	AUTRE(EY)		OD	0				0	0	1
209348	M	AUTRE(EY)		OG	0		0		0	0	1
211958	M	AUTRE(EY)		OD	0				0	0	1
162343	F	AUTRE(LU)		OD	0				0	0	1
218766	F	AUTRE(LU)		OD	0				0	0	1
135941	M	AUTRE(LU)		OG	0				0	0	1
200906	F	AUTRE(LU)		OD	0				0	0	1
213382	F	AUTRE(LU)		OD	0				0	0	1
178455	M	AUTRE(LU)		OG	0				0	0	1
54375	M	AUTRE(LU)		OD	0				0	0	1
219920	F	AUTRE(LU)		OD	0				0	0	1
215976	F	AUTRE(LU)		OG	0				0	0	1
216296	F	AUTRE(LU)		OD	0				0	0	1
203131	F	AUTRE(LU)		OG	0				0	0	1
188145	M	AUTRE(LU)		OD	0				0	0	1
216550	F	AUTRE(LU)		OD	0				0	0	1
117032	F	AUTRE(LU)		OG	0				0	0	1
125120	M	AUTRE(LU)		OG	0				0	0	1
219451	M	AUTRE(LU)		OD	0				0	0	1
130392	F	CMF		D	0				0	1	0
140694	M	COATS		D	0				0	1	0
SOMME			0	0	0	0	0	0	0	2	23	0	0
219720	M	DB(LU)		OG	0			1	0	0	1
217026	M	DB(LU)		OD	0			1	0	0	1
215779	F	DB(LU)		OG	0			1	0	0	1
92748	M	DB(LU)		OG	0			1	0	0	1
216149	M	DB(LU)		OD	1	0		1	0	0	1
76995	M	DB(LU)		OD	0			1	0	0	1
217533	M	DB(LU)		OG	0			1	0	0	1
202540	M	DB(LU)	1	ODG	1	1		1	0	0	1
35193	M	DB(LU)		OG	0			1	0	0	1
216043	M	DB(LU)		OD	1	1		1	0	0	1
175028	M	DB(LU)		OD	0			1	0	0	1
216294	M	DB(LU)		OG	0			1	0	0	1
212584	M	DB(LU)		OD	1	0		1	0	0	1
81789	F	DB(LU)		OG	0			1	0	0	1
218697	M	DB(LU)		OD	0			1	0	0	1
220112	M	DB(LU)		OD	0			1	0	0	1
218077	M	DB(LU)		OD	0			1	0	0	1
142047	F	DIABETE		D	0			1	0	1	0
3823	F	DIABETE		OD	1	0		1	1	0	0
103453	H	DIABETE	1	DG	1	0		1	1	0	0
101702	F	DIABETE		G	1	0		1	0	1	0
14309	F	DIABETE		G	0			1	0	1	0
141742	M	DIABETE	1	DG	1	1		1	0	1	0
14492	M	DIABETE	1	DG	1	1		1	0	1	0
140571	F	DIABETE		D	1	0		1	0	1	0
123822	M	DIABETE		D	1	0		1	0	1	0
122743	M	DIABETE		D	1	1		1	0	1	0
110184	F	DIABETE		G	0			1	0	1	0
142834	M	DIABETE		D	0			1	0	1	0
140671	F	DIABETE		DG	1	1		1	0	1	0
113133	F	DIABETE	1	DG	1	1		1	0	1	0
112346	F	DIABETE		OG	1	0		1	1	0	0
132609	F	DIABETE		D	0			1	0	1	0
106744	H	DIABETE		OD	1	1		1	1	0	0
133767	F	DIABETE		D	1	1		1	0	1	0
123995	M	DIABETE		DG	1	1		1	0	1	0
133848	M	DIABETE		D	0			1	0	1	0
140296	M	DIABETE		D	0			1	0	1	0
	F	DIABETE		D	0			1	1	0	0
94226	F	DIABETE		G	0	0		1	0	1	0
109896	F	DIABETE		OD	1	0		1	1	0	0
142600	F	DIABETE	1	DG	1	1		1	0	1	0
142220	M	DIABETE		G	0			1	0	1	0
1697007536	H	DIABETE		OD	0			1	1	0	0
73276	H	DIABETE		OD	1	0		1	1	0	0
109128	H	DIABETE		OD	0	0		1	1	0	0
133730	M	DIABETE		G	0			1	0	1	0
134178	F	DIABETE		D	0			1	0	1	0
100676	F	DIABETE		OG	1	1		1	1	0	0
113618	F	DIABETE	1	DG	1	1		1	0	1	0
141758	F	DIABETE		D	0			1	0	1	0
131416	M	DIABETE		D	0			1	0	1	0
140353	M	DIABETE		G	0			1	0	1	0
14824	M	DIABETE		G	0			1	0	1	0
124645	F	DIABETE		G	1	0		1	0	1	0
109817	H	DIABETE		OG	0	0		1	1	0	0
124298	M	DIABETE		G	1	1		1	0	1	0
101788	F	DIABETE		D	1	0		1	0	1	0
135135	M	DIABETE	1	DG	1	1		1	0	1	0
142395	M	DIABETE		G	0			1	0	1	0
104563	F	DIABETE	1	DG	1	1		1	0	1	0
142740	F	DIABETE		D	0			1	0	1	0
142028	M	DIABETE		G	0			1	0	1	0
105134	H	DIABETE		OD	0	0		1	1	0	0
108835	F	DIABETE		OG	1	0		1	1	0	0
102442	F	DIABETE		OG	0	0		1	1	0	0
11826	M	DIABETE		D	0			1	0	1	0
118224	F	DIABETE		OD	0	0		1	1	0	0
134815	F	DIABETE		D	1	0		1	0	1	0
133203	F	DIABETE		D	1	0		1	0	1	0
14156	M	DIABETE	1	DG	1	1		1	0	1	0
131683	M	DIABETE	1	DG	1	1		1	0	1	0
14389	F	DIABETE	1	DG	1	1		1	0	1	0
116068	F	DIABETE		OD	0	0		1	1	0	0
103868	H	DIABETE		OG	1	0		1	1	0	0
121286	M	DIABETE	1	DG	1	1		1	0	1	0
133201	M	DIABETE	1	DG	1	1		1	0	1	0
2809006896	F	DIABETE		G	0			1	1	0	0
13814	F	DIABETE		D	0			1	0	1	0
114312	M	DIABETE		G	1	0		1	0	1	0
79929	F	DIABETE		OG	1	0		1	1	0	0
2506037358	M	DIABETE		G	0			1	1	0	0
81372	M	DIABETE	1	DG	1	1		1	0	1	0
	M	DIABETE		D	0			1	0	1	0
2296	H	DIABETE		OG	0	0		1	1	0	0
68398	H	DIABETE		OD	0	0		1	1	0	0
	F	DIABETE		G	1	0		1	1	0	0
141205	M	DIABETE	1	DG	1	1		1	0	1	0
110786	H	DIABETE		OD	1	0		1	1	0	0
132082	M	DIABETE		D	0			1	0	1	0
92640	F	DIABETE		G	0			1	0	1	0
131110	F	DIABETE	1	DG	1	1		1	0	1	0
	M	DIABETE		G	0			1	1	0	0
	H	DIABETE		OD	1	0		1	1	0	0
141630	M	DIABETE		D	0			1	0	1	0
103963	H	DIABETE		OG	1	0		1	1	0	0
140252	M	DIABETE		D	0			1	0	1	0
2203015057	H	DIABETE		G	1	0		1	1	0	0
105499	F	DIABETE		OD	0	0		1	1	0	0
96317	F	DIABETE		OD	0	0		1	1	0	0
132687	F	DIABETE		D	0			1	0	1	0
82581	F	DIABETE		OD	0	0		1	1	0	0
131281	M	DIABETE		G	0			1	0	1	0
141933	F	DIABETE		G	1	0		1	0	1	0
110878	H	DIABETE		OD	1	0		1	1	0	0
2910002167	H	DIABETE		D	0			1	1	0	0
93926	F	DIABETE		G	0			1	0	1	0
134265	M	DIABETE		D	0			1	0	1	0
141888	M	DIABETE		G	0			1	0	1	0
123198	M	DIABETE		D	0			1	0	1	0
113620	F	DIABETE	1	DG	1	1		1	0	1	0
124156	M	DIABETE		D	0			1	0	1	0
123596	M	DIABETE		D	1	0		1	0	1	0
123816	M	DIABETE	1	DG	1	1		1	0	1	0
100352	M	DIABETE		G	0			1	0	1	0
124240	M	DIABETE		D	0			1	0	1	0
101177	H	DIABETE		OG	0	0		1	1	0	0
123573	M	DIABETE		DG	1	1		1	0	1	0
110678	M	DIABETE		D	1	0		1	0	1	0
117907	F	DIABETE		OD	1	1		1	1	0	0
142672	M	DIABETE		G	0			1	0	1	0
111352	H	DIABETE	1	ODG	1	1		1	1	0	0
107494	H	DIABETE		OD	1	0		1	1	0	0
12440	F	DIABETE		G	1	0		1	0	1	0
68418	H	DIABETE		OD	1	0		1	1	0	0
133349	M	DIABETE	1	DG	1	1		1	0	1	0
3213040400	F	DIABETE		D	0			1	1	0	0
74978	M	DIABETE	1	DG	1	1		1	0	1	0
141915	F	DIABETE		D	0			1	0	1	0
2809001518	F	DIABETE		D	0			1	1	0	0
104484	H	DIABETE		OD	1	0		1	1	0	0
114838	H	DIABETE	1	ODG	1	1		1	1	0	0
134452	M	DIABETE	1	DG	1	1		1	0	1	0
142391	F	DIABETE		D	0			1	0	1	0
132299	M	DIABETE		G	0			1	0	1	0
94394	F	DIABETE	1	DG	1	1		1	0	1	0
130202	F	DIABETE	1	DG	1	1		1	0	1	0
92600	F	DIABETE		G	0			1	0	1	0
141980	M	DIABETE		D	0			1	0	1	0
94460	F	DIABETE		OG	0	0		1	1	0	0
133293	F	DIABETE	1	DG	1	1		1	0	1	0
141520	F	DIABETE	1	DG	1	1		1	0	1	0
122871	F	DIABETE	1	DG	1	1		1	0	1	0
133700	M	DIABETE	1	DG	1	1		1	0	1	0
114231	M	DIABETE		D	0			1	0	1	0
67332	F	DIABETE		OG	1	0		1	1	0	0
80931	F	DIABETE		G	0			1	0	1	0
130914	M	DIABETE		D	1	1		1	0	1	0
141589	F	DIABETE		D	0			1	0	1	0
114206	M	DIABETE		G	0			1	0	1	0
12591	M	DIABETE	1	DG	1	1		1	0	1	0
94513	M	DIABETE		G	1	1		1	0	1	0
	F	DIABETE		G	0			1	1	0	0
116251	H	DIABETE		OG	0	0		1	1	0	0
106374	H	DIABETE		OG	0	0		1	1	0	0
111277	H	DIABETE	1	ODG	1	1		1	1	0	0
	H	DIABETE		OG	1	0		1	1	0	0
2809019991	H	DIABETE		OG	1	0		1	1	0	0
102702	M	DIABETE		D	1	0		1	0	1	0
142134	F	DIABETE		D	0			1	0	1	0
142768	M	DIABETE		G	0			1	0	1	0
142312	M	DIABETE		D	0			1	0	1	0
121949	F	DIABETE	1	DG	1	1		1	0	1	0
104456	H	DIABETE		OG	0	0		1	1	0	0
112985	M	DIABETE		G	0			1	0	1	0
142902	F	DIABETE	1	DG	1	1		1	0	1	0
70865	F	DIABETE		OG	0	0		1	1	0	0
SOMME			34	0	80	45	0	167	52	98	17	0	0	0	0	0
195836	F	DM(EY)		OG	1	0	1		0	0	1
206648	F	DM(EY)		OD	1	1	1		0	0	1
215831	M	DM(EY)		OD	0		1		0	0	1
217901	M	DM(EY)		OD	1	1	1		0	0	1
206839	M	DM(EY)		OD	0		1		0	0	1
176414	M	DM(EY)		OG	0		1		0	0	1
186765	M	DM(EY)		OG	1	1	1		0	0	1
210985	M	DM(EY)		OG	0		1		0	0	1
59000	F	DM(EY)		OG	0		1		0	0	1
187122	F	DM(EY)		OD	0		1		0	0	1
164531	M	DM(EY)		OG	0		1		0	0	1
176385	F	DM(EY)		OG	0		1		0	0	1
218012	F	DM(EY)		OG	0		1		0	0	1
195957	F	DM(EY)		OG	1	0	1		0	0	1
145909	F	DM(EY)		OG	1	1	1		0	0	1
199565	F	DM(EY)		OD	0		1		0	0	1
217783	F	DM(EY)		OG	0		1		0	0	1
207402	M	DM(EY)		OD	1	0	1		0	0	1
198979	F	DM(EY)		OD	0		1		0	0	1
181625	F	DM(EY)		OD	0		1		0	0	1
83917	M	DM(EY)		OD	1	1	1		0	0	1
216312	M	DM(EY)		OD	0		1		0	0	1
211796	F	DM(EY)		OD	0		1		0	0	1
191821	F	DM(EY)		OD	0		1		0	0	1
86200	F	DM(EY)		OG	0		1		0	0	1
196091	M	DM(EY)		OG	0		1		0	0	1
206634	M	DM(EY)		OD	1	1	1		0	0	1
93904	F	DM(EY)		OD	1	0	1		0	0	1
207915	F	DM(EY)		OD	0		1		0	0	1
217133	F	DM(EY)		OG	1	1	1		0	0	1
176440	F	DM(EY)		OD	1	0	1		0	0	1
143747	F	DM(EY)		OG	1	0	1		0	0	1
106147	M	DM(EY)		OD	0		1		0	0	1
83430	M	DM(EY)		OG	0		1		0	0	1
209456	F	DM(EY)		OG	1	0	1		0	0	1
196564	F	DM(EY)		OG	0		1		0	0	1
188200	M	DM(EY)		OD	0		1		0	0	1
182847	M	DM(EY)		OG	0		1		0	0	1
215627	M	DM(EY)		OG	0		1		0	0	1
197639	F	DM(EY)	1	ODG	1	1	1		0	0	1
100966	M	DM(EY)		OD	0		1		0	0	1
167438	M	DM(EY)		OD	0		1		0	0	1
188579	M	DM(EY)		OD	0		1		0	0	1
142477	M	DM(EY)		OD	1	0	1		0	0	1
166539	F	DM(EY)		OG	0		1		0	0	1
203453	M	DM(EY)		OG	0		1		0	0	1
66449	F	DM(EY)		OD	0		1		0	0	1
195782	M	DM(EY)		OG	0		1		0	0	1
102468	F	DM(EY)		OG	0		1		0	0	1
180819	F	DM(EY)		OD	1	0	1		0	0	1
199900	M	DM(EY)		OG	1	1	1		0	0	1
188212	F	DM(EY)		OG	1	1	1		0	0	1
95102	F	DM(EY)		OD	0		1		0	0	1
216524	F	DM(EY)		OD	0		1		0	0	1
166923	F	DM(EY)	1	ODG	1	1	1		0	0	1
208131	F	DM(EY)	1	ODG	1	1	1		0	0	1
210180	M	DM(EY)		OD	0		1		0	0	1
196712	M	DM(EY)	1	ODG	1	1			0	0	1
149920	F	DM(EY)		OD	0		1		0	0	1
212651	F	DM(EY)		OG	1	0	1		0	0	1
111780	F	DM(EY)		OG	1	0	1		0	0	1
195107	F	DM(EY)		OG	0		1		0	0	1
180979	M	DM(EY)		OD	1	0	1		0	0	1
181337	F	DM(EY)		OD	0		1		0	0	1
212132	F	DM(EY)		OD	0		1		0	0	1
196485	F	DM(EY)		OD	1	0	1		0	0	1
92631	F	DM(EY)		OD	0		1		0	0	1
73825	F	DM(EY)		OG	1	0	1		0	0	1
200717	F	DM(EY)		OD	0		1		0	0	1
216084	F	DM(EY)		OD	0		1		0	0	1
214731	F	DM(EY)		OD	0		1		0	0	1
191706	F	DM(EY)		OG	0		1		0	0	1
198157	M	DM(EY)		OG	0		1		0	0	1
75355	M	DM(EY)		OD	0		1		0	0	1
160274	M	DM(EY)		OG	0		1		0	0	1
137414	F	DM(EY)		OG	1	0	1		0	0	1
215307	F	DM(EY)		OG	0		1		0	0	1
146732	M	DM(EY)		OD	1	0	1		0	0	1
216265	M	DM(EY)		OD	0		1		0	0	1
195893	F	DM(EY)		OD	0		1		0	0	1
162384	F	DM(EY)		OG	0		1		0	0	1
196728	F	DM(EY)		OG	0		1		0	0	1
92674	M	DM(EY)		OD	0		1		0	0	1
181700	F	DM(EY)		OD	1	0	1		0	0	1
217668	M	DM(EY)		OG	0		1		0	0	1
172749	M	DM(EY)		OD	0		1		0	0	1
150087	F	DM(EY)		OG	0		1		0	0	1
214009	M	DM(EY)		OG	0		1		0	0	1
197332	F	DM(EY)		OG	1	0	1		0	0	1
211022	M	DM(EY)		OG	0		1		0	0	1
209845	F	DM(EY)		OD	0		1		0	0	1
175779	F	DM(EY)		OD	0		1		0	0	1
81805	F	DM(EY)		OG	0		1		0	0	1
179151	M	DM(EY)		OD	1	1	1		0	0	1
189597	F	DM(EY)		OG	1	0	1		0	0	1
189547	M	DM(EY)		OD	1	1	1		0	0	1
202879	F	DM(EY)		OD	1	0	1		0	0	1
158853	F	DM(EY)		OD	1	1	1		0	0	1
162160	F	DM(EY)		OD	1	0	1		0	0	1
208398	F	DM(EY)		OG	0		1		0	0	1
214645	F	DM(EY)		OG	0		1		0	0	1
173150	M	DM(EY)		OD	0		1		0	0	1
161230	F	DM(EY)		OD	1	0	1		0	0	1
155067	F	DM(EY)		OD	1	0	1		0	0	1
191808	F	DM(EY)		OG	0		1		0	0	1
199911	M	DM(EY)		OD	0		1		0	0	1
201514	F	DM(EY)		OD	1	0	1		0	0	1
214631	F	DM(EY)		OG	0		1		0	0	1
190195	F	DM(EY)		OD	0		1		0	0	1
208028	M	DM(EY)		OG	0		1		0	0	1
219960	F	DM(EY)		OG	0		1		0	0	1
215372	M	DM(EY)		OG	0		1		0	0	1
194601	F	DM(EY)		OD	1	0	1		0	0	1
155128	M	DM(EY)		OG	0		1		0	0	1
219810	F	DM(EY)		OG	1	0	1		0	0	1
205407	M	DM(EY)		OD	0		1		0	0	1
150841	F	DM(EY)	1	ODG	1	1	1		0	0	1
212359	M	DM(EY)		OG	0		1		0	0	1
183155	M	DM(EY)		OD	0		1		0	0	1
153532	F	DM(EY)		OD	0		1		0	0	1
187962	M	DM(EY)		OD	0		1		0	0	1
141067	F	DM(EY)		OD	0		1		0	0	1
205530	F	DM(EY)		OD	0		1		0	0	1
190446	F	DM(EY)		OG	1	0	1		0	0	1
202663	M	DM(EY)		OD	0		1		0	0	1
217903	F	DM(EY)		OG	0		1		0	0	1
68370	F	DM(EY)		OD	0		1		0	0	1
211890	F	DM(EY)		OG	0		1		0	0	1
206108	M	DM(EY)		OG	0		1		0	0	1
214428	M	DM(EY)		OG	0		1		0	0	1
211653	M	DM(EY)		OG	0		1		0	0	1
184717	F	DM(EY)		OG	0		1		0	0	1
192800	F	DM(EY)		OD	1	0	1		0	0	1
198710	M	DM(EY)		OD	0		1		0	0	1
208646	F	DM(EY)		OG	0		1		0	0	1
155941	F	DM(EY)		OG	0		1		0	0	1
200969	F	DM(EY)		OG	0		1		0	0	1
205756	F	DM(EY)		OD	1	1	1		0	0	1
201983	M	DM(EY)		OG	1	1	1		0	0	1
211874	M	DM(EY)		OG	0		1		0	0	1
207237	M	DM(EY)		OG	0		1		0	0	1
133232	F	DM(EY)		OG	0		1		0	0	1
182810	M	DM(EY)		OD	0		1		0	0	1
140748	F	DM(EY)		OG	0		1		0	0	1
219815	M	DM(LU)		OD	0		1		0	0	1
37051	F	DM(LU)		OD	0		1		0	0	1
216718	F	DM(LU)		OG	0		1		0	0	1
215737	F	DM(LU)		OD	1	1	1		0	0	1
206223	F	DM(LU)		OD	0		1		0	0	1
107943	M	DM(LU)		OD	1	0	1		0	0	1
211008	F	DM(LU)		OD	0		1		0	0	1
219219	F	DM(LU)		OG	1	0	1		0	0	1
142803	M	DM(LU)		OD	1	1	1		0	0	1
213080	F	DM(LU)		OD	0		1		0	0	1
218829	M	DM(LU)		OG	0		1		0	0	1
207881	M	DM(LU)		OD	1	0	1		0	0	1
191605	F	DM(LU)		OG	0		1		0	0	1
204101	F	DM(LU)		OG	1	0	1		0	0	1
192367	F	DM(LU)		OD	0		1		0	0	1
90588	F	DM(LU)		OG	1	0	1		0	0	1
198595	F	DM(LU)		OG	1	0	1		0	0	1
208614	M	DM(LU)	1	ODG	1	1	1		0	0	1
90447	M	DM(LU)	1	ODG	1	1	1		0	0	1
219197	F	DM(LU)	1	ODG	1	1	1		0	0	1
186974	M	DM(LU)		OG	1	1	1		0	0	1
174142	F	DM(LU)		OG	0		1		0	0	1
212332	F	DM(LU)		OD	0		1		0	0	1
45567	F	DM(LU)		OG	0		1		0	0	1
214914	M	DM(LU)		OG	0		1		0	0	1
217877	M	DM(LU)		OD	0		1		0	0	1
190529	F	DM(LU)		OD	1	0	1		0	0	1
169370	M	DM(LU)		OD	1	0	1		0	0	1
183574	F	DM(LU)		OD	0		1		0	0	1
198516	M	DM(LU)		OD	1	0	1		0	0	1
209218	F	DM(LU)		OG	0		1		0	0	1
171755	M	DM(LU)		OG	1	0	1		0	0	1
218666	F	DM(LU)		OD	0		1		0	0	1
150264	M	DM(LU)		OD	0		1		0	0	1
219424	M	DM(LU)		OG	0		1		0	0	1
193611	M	DM(LU)		OD	0		1		0	0	1
213129	F	DM(LU)		OG	0		1		0	0	1
183316	M	DM(LU)		OG	0		1		0	0	1
219346	F	DM(LU)		OG	1	0	1		0	0	1
61202	F	DM(LU)		OG	1	0	1		0	0	1
116200	M	DM(LU)		OG	1	0	1		0	0	1
167393	M	DM(LU)		OG	1	0	1		0	0	1
80658	F	DM(LU)		OG	0		1		0	0	1
212963	M	DM(LU)		OD	1	1	1		0	0	1
182179	F	DM(LU)		OD	1	0	1		0	0	1
203056	F	DM(LU)		OG	0		1		0	0	1
214162	M	DM(LU)		OG	0		1		0	0	1
134620	F	DM(LU)		OG	1	0	1		0	0	1
206226	F	DM(LU)		OG	0		1		0	0	1
188023	F	DM(LU)		OG	1	0	1		0	0	1
214973	M	DM(LU)		OG	0		1		0	0	1
194372	M	DM(LU)		OG	1	0	1		0	0	1
168472	F	DM(LU)		OG	0		1		0	0	1
212599	M	DM(LU)		OG	0		1		0	0	1
37060	M	DM(LU)		OG	0		1		0	0	1
91647	M	DM(LU)		OD	0		1		0	0	1
151923	F	DM(LU)		OG	0		1		0	0	1
210804	F	DM(LU)		OD	1	1	1		0	0	1
219882	M	DM(LU)		OG	0		1		0	0	1
183293	F	DM(LU)		OG	1	1	1		0	0	1
195302	F	DM(LU)		OD	1	0	1		0	0	1
219040	F	DM(LU)		OG	0		1		0	0	1
192844	F	DM(LU)		OG	1	0	1		0	0	1
209514	F	DM(LU)		OD	0		1		0	0	1
65961	F	DM(LU)		OG	0		1		0	0	1
195939	F	DM(LU)		OD	1	0	1		0	0	1
203420	F	DM(LU)		OD	1	0	1		0	0	1
164382	M	DM(LU)		OG	0		1		0	0	1
185421	F	DM(LU)		OG	1	0	1		0	0	1
150436	F	DM(LU)		OG	1	0	1		0	0	1
187323	F	DM(LU)		OG	1	0	1		0	0	1
219711	M	DM(LU)		OG	0		1		0	0	1
192395	F	DM(LU)		OG	0		1		0	0	1
196746	M	DM(LU)		OG	0		1		0	0	1
187329	F	DM(LU)		OD	0		1		0	0	1
156834	M	DM(LU)		OG	0		1		0	0	1
185836	F	DM(LU)		OG	1	0	1		0	0	1
139460	F	DM(LU)		OG	0		1		0	0	1
136253	F	DM(LU)		OG	1	0	1		0	0	1
219749	F	DM(LU)		OG	0		1		0	0	1
219933	F	DM(LU)		OG	0		1		0	0	1
165469	M	DM(LU)		OD	0		1		0	0	1
175838	F	DM(LU)		OG	1	0	1		0	0	1
212620	F	DM(LU)		OD	0		1		0	0	1
217952	F	DM(LU)		OG	0		1		0	0	1
215187	F	DM(LU)		OD	0		1		0	0	1
219691	F	DM(LU)		OD	1	0	1		0	0	1
212630	M	DM(LU)		OD	0		1		0	0	1
200212	F	DM(LU)		OG	0		1		0	0	1
203084	F	DM(LU)		OD	1	0	1		0	0	1
200670	F	DM(LU)		OD	1	0	1		0	0	1
203406	F	DM(LU)		OD	0		1		0	0	1
219646	F	DM(LU)		OD	0		1		0	0	1
203424	F	DM(LU)		OD	1	1	1		0	0	1
166362	F	DM(LU)		OD	1	0	1		0	0	1
107155	M	DM(LU)		OD	0		1		0	0	1
219480	F	DM(LU)		OD	0		1		0	0	1
115063	M	DM(LU)		OD	0		1		0	0	1
182973	M	DM(LU)		OG	0		1		0	0	1
216189	F	DM(LU)		OD	0		1		0	0	1
148775	F	DM(LU)		OD	1	0	1		0	0	1
211103	M	DM(LU)		OG	0		1		0	0	1
219679	F	DM(LU)		OD	0		1		0	0	1
110905	M	DM(LU)		OG	1	0	1		0	0	1
185077	M	DM(LU)		OD	0		1		0	0	1
219520	F	DM(LU)		OD	0		1		0	0	1
86907	M	DM(LU)		OG	1	0	1		0	0	1
213307	M	DM(LU)		OG	0		1		0	0	1
175701	M	DM(LU)		OG	1	0	1		0	0	1
219854	F	DM(LU)		OD	0		1		0	0	1
62095	F	DM(LU)		OG	1	0	1		0	0	1
219892	F	DM(LU)		OG	0		1		0	0	1
205399	F	DM(LU)		OG	1	0	1		0	0	1
204261	M	DM(LU)		OD	0		1		0	0	1
213385	F	DM(LU)		OG	1	1	1		0	0	1
204091	F	DM(LU)		OD	0		1		0	0	1
195112	F	DM(LU)		OD	1	0	1		0	0	1
42553	F	DM(LU)		OG	0		1		0	0	1
202975	F	DM(LU)		OD	0		1		0	0	1
198155	F	DM(LU)		OG	0	0	1		0	0	1
190726	F	DM(LU)		OD	0		1		0	0	1
213031	F	DM(LU)		OD	1	1	1		0	0	1
206189	M	DM(LU)		OD	1	0	1		0	0	1
185347	F	DM(LU)		OD	1	0	1		0	0	1
195096	M	DM(LU)		OG	0		1		0	0	1
206137	F	DM(LU)		OD	0		1		0	0	1
210701	F	DM(LU)		OD	1	0	1		0	0	1
216445	F	DM(LU)		OG	0		1		0	0	1
112223	F	DM(LU)		OG	0		1		0	0	1
193320	F	DM(LU)		OD	0		1		0	0	1
110693	F	DM(LU)		OG	1	0	1		0	0	1
182859	F	DM(LU)		OG	1	1	1		0	0	1
203368	F	DM(LU)		OG	0		1		0	0	1
184034	M	DM(LU)		OD	1	0	1		0	0	1
208852	F	DM(LU)		OG	1	0	1		0	0	1
57444	M	DM(LU)		OG	0		1		0	0	1
214238	F	DM(LU)		OG	0		1		0	0	1
169658	F	DM(LU)		OD	0		1		0	0	1
217774	M	DM(LU)		OD	0		1		0	0	1
190167	F	DM(LU)		OG	1	0	1		0	0	1
139651	F	DM(LU)		OD	0		1		0	0	1
130560	M	DM(LU)		OD	0		1		0	0	1
192509	M	DM(LU)		OG	1	0	1		0	0	1
197219	F	DM(LU)		OG	0		1		0	0	1
132461	F	DM(LU)	1	ODG	1	1	1		0	0	1
184795	F	DM(LU)		OG	0		1		0	0	1
197951	F	DM(LU)		OD	1	1	1		0	0	1
219058	F	DM(LU)		OD	0		1		0	0	1
215803	F	DM(LU)		OD	1	0	1		0	0	1
99788	F	DM(LU)		OD	0		1		0	0	1
217300	F	DM(LU)		OD	0		1		0	0	1
220018	M	DM(LU)		OG	0		1		0	0	1
187455	F	DM(LU)		OD	1	0	1		0	0	1
114544	F	DM(LU)		OG	0		1		0	0	1
129276	F	DM(LU)		OD	0		1		0	0	1
122934	F	DM(LU)		OG	1	0	1		0	0	1
169546	F	DM(LU)		OD	0		1		0	0	1
185993	F	DM(LU)		OG	1	0	1		0	0	1
190421	F	DM(LU)		OD	1	0	1		0	0	1
217846	F	DM(LU)		OD	0		1		0	0	1
219925	M	DM(LU)		OG	0		1		0	0	1
213459	F	DM(LU)		OG	1	1	1		0	0	1
207451	M	DM(LU)		OG	1	0	1		0	0	1
183755	F	DM(LU)		OD	0		1		0	0	1
203899	F	DM(LU)		OG	1	0	1		0	0	1
25326	M	DM(LU)		OG	0		1		0	0	1
215684	F	DM(LU)		OD	0		1		0	0	1
123101	F	DM(LU)		OG	0		1		0	0	1
156843	F	DM(LU)		OG	0		1		0	0	1
58516	M	DM(LU)		OG	0		1		0	0	1
86865	F	DM(LU)	1	ODG	1	1	1		0	0	1
132016	F	DM(LU)		OD	0		1		0	0	1
220131	F	DM(LU)		OG	0		1		0	0	1
93497	F	DM(LU)		OG	0		1		0	0	1
202789	F	DM(LU)		OD	1	0	1		0	0	1
215284	M	DM(LU)		OG	0		1		0	0	1
185654	F	DM(LU)		OG	0		1		0	0	1
193185	F	DM(LU)		OG	0		1		0	0	1
181315	F	DM(LU)		OD	1	1	1		0	0	1
191387	F	DM(LU)		OD	0		1		0	0	1
207207	M	DM(LU)	1	ODG	1	1	1		0	0	1
209232	F	DM(LU)		OD	1	1	1		0	0	1
108568	F	DM(LU)		OG	0		1		0	0	1
78554	M	DM(LU)		OG	0		1		0	0	1
45931	M	DM(LU)		OG	0		1		0	0	1
205670	F	DM(LU)		OD	0		1		0	0	1
215194	F	DM(LU)		OD	0		1		0	0	1
214772	F	DM(LU)		OD	0		1		0	0	1
205163	M	DM(LU)		OG	0		1		0	0	1
214619	F	DM(LU)		OD	0		1		0	0	1
205759	F	DM(LU)		OD	0		1		0	0	1
191036	M	DM(LU)		OG	0		1		0	0	1
193935	F	DM(LU)		OG	1	1	1		0	0	1
128725	F	DM(LU)		OG	0		1		0	0	1
218793	F	DM(LU)		OG	0		1		0	0	1
114486	F	DM(LU)		OG	0		1		0	0	1
176296	F	DM(LU)		OD	0		1		0	0	1
62606	M	DM(LU)		OD	0		1		0	0	1
190090	F	DM(LU)		OD	0		1		0	0	1
107635	F	DM(LU)		OG	0		1		0	0	1
110661	F	DM(LU)		OD	0		1		0	0	1
211165	F	DM(LU)		OD	0		1		0	0	1
219385	F	DM(LU)		OG	0		1		0	0	1
209241	F	DM(LU)	1	ODG	1	1	1		0	0	1
192040	F	DM(LU)		OG	1	0	1		0	0	1
186780	F	DM(LU)		OG	0		1		0	0	1
178528	F	DM(LU)		OG	1	0	1		0	0	1
182332	F	DM(LU)		OG	1	0	1		0	0	1
207071	F	DM(LU)		OD	0		1		0	0	1
123480	F	DM(LU)		OG	0		1		0	0	1
174518	F	DM(LU)		OD	0		1		0	0	1
187155	F	DM(LU)		OD	1	0	1		0	0	1
209355	M	DM(LU)		OD	0		1		0	0	1
151419	M	DM(LU)		OD	0		1		0	0	1
214942	F	DM(LU)		OG	0		1		0	0	1
89947	F	DM(LU)		OD	0		1		0	0	1
120983	F	DM(LU)		OD	0		1		0	0	1
212292	F	DM(LU)		OG	0		1		0	0	1
206535	M	DM(LU)		OG	1	1	1		0	0	1
40314	F	DM(LU)		OG	0		1		0	0	1
209096	F	DM(LU)		OG	1	1	1		0	0	1
206913	M	DM(LU)		OD	0		1		0	0	1
219483	F	DM(LU)		OG	0		1		0	0	1
180601	M	DM(LU)		OG	0		1		0	0	1
211951	F	DM(LU)		OG	0		1		0	0	1
140938	F	DM(LU)		OG	0		1		0	0	1
178064	F	DM(LU)		OD	0		1		0	0	1
185655	M	DM(LU)	1	ODG	1	1	1		0	0	1
201915	M	DM(LU)		OG	0		1		0	0	1
213012	F	DM(LU)		OD	1	1	1		0	0	1
189585	F	DM(LU)		OG	1	0	1		0	0	1
81524	M	DM(LU)		OG	0		1		0	0	1
203379	F	DM(LU)		OD	0		1		0	0	1
215285	F	DM(LU)		OG	0		1		0	0	1
190943	F	DM(LU)		OG	1	0	1		0	0	1
128709	M	DM(LU)		OG	1	0	1		0	0	1
188050	M	DM(LU)		OD	1	0	1		0	0	1
151172	M	DM(LU)		OD	0		1		0	0	1
167170	F	DM(LU)		OD	0		1		0	0	1
95684	F	DM(LU)		OG	0		1		0	0	1
206923	M	DM(LU)		OG	1	0	1		0	0	1
219001	M	DM(LU)		OD	0		1		0	0	1
136590	F	DM(LU)		OG	0		1		0	0	1
194170	M	DM(LU)		OG	1	0	1		0	0	1
211608	M	DM(LU)		OG	0		1		0	0	1
178008	M	DM(LU)		OG	0		1		0	0	1
76225	F	DM(LU)		OD	0		1		0	0	1
187814	F	DM(LU)		OG	0		1		0	0	1
197723	M	DM(LU)		OD	0		1		0	0	1
188742	F	DM(LU)		OD	1	0	1		0	0	1
217202	F	DM(LU)		OG	0		1		0	0	1
172221	M	DM(LU)		OD	1	0	1		0	0	1
193412	M	DM(LU)		OD	1	0	1		0	0	1
202177	M	DM(LU)		OG	0		1		0	0	1
69701	F	DM(LU)		OG	0		1		0	0	1
216494	F	DM(LU)		OG	0		1		0	0	1
127414	F	DM(LU)		OD	0		1		0	0	1
202980	M	DM(LU)		OG	1	0	1		0	0	1
166726	F	DM(LU)		OD	1	0	1		0	0	1
199451	F	DM(LU)		OG	1	0	1		0	0	1
219289	F	DM(LU)		OG	0		1		0	0	1
217384	F	DM(LU)		OG	1	0	1		0	0	1
219449	F	DM(LU)		OD	0		1		0	0	1
176571	F	DM(LU)		OD	0		1		0	0	1
215225	F	DM(LU)		OD	1	1	1		0	0	1
167733	M	DM(LU)		OG	0		1		0	0	1
198393	F	DM(LU)		OG	1	0	1		0	0	1
219259	F	DM(LU)		OG	0		1		0	0	1
219893	M	DM(LU)		OD	0		1		0	0	1
85082	M	DM(LU)		OD	0		1		0	0	1
83181	F	DM(LU)		OG	1	0	1		0	0	1
215389	M	DM(LU)		OD	0		1		0	0	1
202630	F	DM(LU)		OD	1	0	1		0	0	1
17023	F	DM(LU)		OD	1	0	1		0	0	1
185983	F	DM(LU)		OG	0		1		0	0	1
204583	F	DM(LU)		OG	1	0	1		0	0	1
172914	M	DM(LU)		OG	1	0	1		0	0	1
212635	F	DM(LU)		OD	0		1		0	0	1
219151	F	DM(LU)		OD	0		1		0	0	1
98577	M	DM(LU)		OG	0		1		0	0	1
189121	F	DM(LU)		OD	0		1		0	0	1
210527	F	DM(LU)		OG	0		1		0	0	1
207709	F	DM(LU)		OG	0		1		0	0	1
99475	F	DM(LU)		OG	0		1		0	0	1
210407	F	DM(LU)		OD	1	0	1		0	0	1
59025	M	DM(LU)		OD	0		1		0	0	1
185183	F	DM(LU)		OD	0		1		0	0	1
204321	M	DM(LU)		OG	0		1		0	0	1
179003	F	DM(LU)		OG	1	0	1		0	0	1
195968	F	DM(LU)		OG	1	0	1		0	0	1
186398	F	DM(LU)	1	ODG	1	1	1		0	0	1
217043	F	DM(LU)		OG	0		1		0	0	1
208641	F	DM(LU)		OD	1	0	1		0	0	1
195303	F	DM(LU)		OD	1	0	1		0	0	1
182965	F	DM(LU)		OD	0		1		0	0	1
146795	F	DM(LU)		OG	0		1		0	0	1
210416	F	DM(LU)		OD	1	0	1		0	0	1
80086	M	DM(LU)		OG	0		1		0	0	1
214121	F	DM(LU)		OG	0		1		0	0	1
216183	M	DM(LU)		OD	0		1		0	0	1
191633	F	DM(LU)		OD	0		1		0	0	1
217233	M	DM(LU)	1	ODG	1	1	1		0	0	1
212472	F	DM(LU)		OG	1	1	1		0	0	1
219657	F	DM(LU)	1	ODG	1	1	1		0	0	1
179236	F	DM(LU)		OG	1	0	1		0	0	1
211845	F	DM(LU)		OD	1	0	1		0	0	1
189413	M	DM(LU)		OD	0		1		0	0	1
121091	F	DM(LU)		OG	0		1		0	0	1
161771	M	DM(LU)		OG	1	0	1		0	0	1
79803	M	DM(LU)		OG	0		1		0	0	1
197684	M	DM(LU)		OG	0		1		0	0	1
206418	F	DM(LU)		OD	0		1		0	0	1
198135	F	DM(LU)		OG	0		1		0	0	1
188891	F	DM(LU)		OD	0		1		0	0	1
204010	F	DM(LU)		OD	0		1		0	0	1
193653	F	DM(LU)		OD	0		1		0	0	1
193243	F	DM(LU)	1	ODG	1	1	1		0	0	1
218397	M	DM(LU)		OD	0		1		0	0	1
219991	F	DM(LU)		OD	0		1		0	0	1
69066	F	DM(LU)		OD	0		1		0	0	1
213501	F	DM(LU)		OG	0		1		0	0	1
185782	F	DM(LU)		OG	0		1		0	0	1
215595	F	DM(LU)		OG	1	1	1		0	0	1
156423	M	DM(LU)		OG	0		1		0	0	1
219256	M	DM(LU)		OG	0		1		0	0	1
134338	F	DM(LU)		OG	0		1		0	0	1
191204	F	DM(LU)		OG	1	1	1		0	0	1
179411	M	DM(LU)		OD	0		1		0	0	1
155844	M	DM(LU)		OG	0		1		0	0	1
219699	M	DM(LU)		OD	0		1		0	0	1
216372	F	DM(LU)		OG	0		1		0	0	1
180040	F	DM(LU)		OD	1	0	1		0	0	1
181683	F	DM(LU)		OG	1	0	1		0	0	1
153633	F	DM(LU)		OG	0		1		0	0	1
76966	F	DM(LU)		OD	0		1		0	0	1
204371	F	DM(LU)		OG	0		1		0	0	1
214756	F	DM(LU)		OG	0		1		0	0	1
216500	F	DM(LU)		OD	0		1		0	0	1
186759	F	DM(LU)		OD	1	0	1		0	0	1
218408	F	DM(LU)		OG	0		1		0	0	1
196934	F	DM(LU)		OD	1	0	1		0	0	1
199319	F	DM(LU)		OG	1	0	1		0	0	1
195960	F	DM(LU)		OD	1	0	1		0	0	1
185615	M	DM(LU)		OD	0		1		0	0	1
219218	F	DM(LU)		OG	0		1		0	0	1
195469	F	DM(LU)		OG	1	0	1		0	0	1
132206	M	DM(LU)		OG	0		1		0	0	1
211825	F	DM(LU)	1	ODG	1	1	1		0	0	1
204329	F	DM(LU)		OD	0		1		0	0	1
215961	M	DM(LU)		OG	0		1		0	0	1
201757	F	DM(LU)		OG	0		1		0	0	1
218994	M	DM(LU)		OD	0		1		0	0	1
115621	F	DM(LU)	1	ODG	1	1	1		0	0	1
186164	F	DM(LU)		OD	1	1	1		0	0	1
191691	M	DM(LU)		OG	0		1		0	0	1
218888	F	DM(LU)		OG	0		1		0	0	1
189756	M	DM(LU)		OG	0		1		0	0	1
85297	F	DM(LU)		OG	0		1		0	0	1
189827	F	DM(LU)		OG	1	1	1		0	0	1
219837	F	DM(LU)		OG	0		1		0	0	1
187242	M	DM(LU)		OG	1	0	1		0	0	1
217842	M	DM(LU)		OG	1	0	1		0	0	1
160867	F	DM(LU)		OD	0		1		0	0	1
219940	F	DM(LU)		OD	0		1		0	0	1
152563	F	DM(LU)		OD	1	0	1		0	0	1
207978	F	DM(LU)		OD	0		1		0	0	1
219340	M	DM(LU)		OG	0		1		0	0	1
208369	F	DM(LU)		OG	0		1		0	0	1
181123	F	DM(LU)		OD	0		1		0	0	1
189713	F	DM(LU)		OG	0		1		0	0	1
141413	M	DM(LU)		OG	1	0	1		0	0	1
210199	F	DM(LU)		OD	1	0	1		0	0	1
184404	M	DM(LU)		OD	1	0	1		0	0	1
180041	M	DM(LU)		OG	1	0	1		0	0	1
144414	F	DM(LU)		OG	0		1		0	0	1
219488	M	DM(LU)		OD	0		1		0	0	1
186303	M	DM(LU)		OD	0		1		0	0	1
200172	M	DM(LU)		OG	0		1		0	0	1
212861	F	DM(LU)		OD	0		1		0	0	1
219134	F	DM(LU)		OD	0		1		0	0	1
58804	F	DM(LU)		OG	1	1	1		0	0	1
175644	F	DM(LU)		OD	1	1	1		0	0	1
191301	F	DM(LU)		OD	1	0	1		0	0	1
219195	F	DM(LU)		OG	0		1		0	0	1
214499	F	DM(LU)		OD	1	1	1		0	0	1
216896	F	DM(LU)		OG	0		1		0	0	1
203961	F	DM(LU)		OG	1	0	1		0	0	1
178261	M	DM(LU)		OG	0		1		0	0	1
185593	F	DM(LU)		OD	1	1	1		0	0	1
68227	M	DM(LU)		OG	0		1		0	0	1
190247	M	DM(LU)		OD	0		1		0	0	1
152595	F	DM(LU)		OD	0		1		0	0	1
217246	F	DM(LU)		OG	1	0	1		0	0	1
122828	F	DM(LU)		OG	0		1		0	0	1
200066	F	DM(LU)		OD	1	0	1		0	0	1
216510	M	DM(LU)		OD	0		1		0	0	1
193628	F	DM(LU)		OG	1	1	1		0	0	1
202346	F	DM(LU)		OD	1	0	1		0	0	1
186107	M	DM(LU)		OG	1	0	1		0	0	1
215036	M	DM(LU)		OD	0		1		0	0	1
216433	F	DM(LU)		OD	0		1		0	0	1
219164	M	DM(LU)		OG	1	0	1		0	0	1
199593	M	DM(LU)		OG	0		1		0	0	1
212881	M	DM(LU)		OD	0		1		0	0	1
121198	F	DM(LU)		OD	0		1		0	0	1
191092	F	DM(LU)		OG	1	0	1		0	0	1
78887	F	DM(LU)		OG	0		1		0	0	1
182210	F	DM(LU)		OG	1	0	1		0	0	1
206190	F	DM(LU)		OG	0		1		0	0	1
201651	F	DM(LU)		OG	0		1		0	0	1
188071	M	DM(LU)		OD	1	1	1		0	0	1
168582	F	DM(LU)		OD	1	1	1		0	0	1
197505	M	DM(LU)		OD	0		1		0	0	1
191417	F	DM(LU)		OG	1	0	1		0	0	1
200297	F	DM(LU)		OD	1	0	1		0	0	1
184680	M	DM(LU)		OG	0		1		0	0	1
126384	F	DM(LU)		OG	0		1		0	0	1
187520	F	DM(LU)		OD	1	0	1		0	0	1
199494	F	DM(LU)		OG	0		1		0	0	1
184703	F	DM(LU)		OG	0		1		0	0	1
148626	F	DM(LU)		OG	1	1	1		0	0	1
205205	F	DM(LU)		OD	0		1		0	0	1
214849	F	DM(LU)		OD	0		1		0	0	1
209528	F	DM(LU)		OG	1	0	1		0	0	1
217666	F	DM(LU)		OG	0		1		0	0	1
187206	M	DM(LU)		OD	1	1	1		0	0	1
193660	F	DM(LU)		OG	1	1	1		0	0	1
174799	F	DM(LU)		OD	1	1	1		0	0	1
112249	M	DM(LU)		OG	0		1		0	0	1
217475	F	DM(LU)		OG	1	0	1		0	0	1
193946	F	DM(LU)		OG	1	0	1		0	0	1
202324	F	DM(LU)		OD	1	1	1		0	0	1
215789	M	DM(LU)		OD	0		1		0	0	1
210606	F	DM(LU)		OD	0		1		0	0	1
215202	F	DM(LU)		OD	1	0	1		0	0	1
177337	M	DM(LU)		OG	1	0	1		0	0	1
219951	M	DM(LU)		OG	0		1		0	0	1
184610	F	DM(LU)		OG	1	0	1		0	0	1
82029	M	DM(LU)		OG	0		1		0	0	1
213689	F	DM(LU)		OD	0		1		0	0	1
219714	M	DM(LU)		OD	0		1		0	0	1
131555	F	DM(LU)		OG	1	0	1		0	0	1
182757	F	DM(LU)		OG	0		1		0	0	1
220091	M	DM(LU)		OD	0		1		0	0	1
201045	F	DM(LU)		OD	1	0	1		0	0	1
199402	F	DM(LU)		OG	1	0	1		0	0	1
198482	F	DM(LU)		OG	0		1		0	0	1
189737	M	DM(LU)		OG	0		1		0	0	1
74249	M	DM(LU)		OD	0		1		0	0	1
197437	F	DM(LU)		OD	0		1		0	0	1
219596	F	DM(LU)		OD	0		1		0	0	1
201069	F	DM(LU)		OG	1	0	1		0	0	1
198340	F	DM(LU)		OG	0		1		0	0	1
121724	M	DM(LU)		OD	0		1		0	0	1
191458	F	DM(LU)		OD	0		1		0	0	1
174576	F	DM(LU)		OD	0		1		0	0	1
219146	F	DM(LU)		OD	0		1		0	0	1
215647	F	DM(LU)		OD	0		1		0	0	1
85640	F	DM(LU)		OG	0		1		0	0	1
196430	F	DM(LU)		OG	0		1		0	0	1
215401	F	DM(LU)		OG	1	0	1		0	0	1
107775	M	DM(LU)		OG	1	0	1		0	0	1
214179	F	DM(LU)		OG	1	0	1		0	0	1
199349	F	DM(LU)		OD	0		1		0	0	1
187899	F	DM(LU)		OG	1	1	1		0	0	1
193686	M	DM(LU)		OD	0		1		0	0	1
213476	F	DM(LU)		OG	0		1		0	0	1
219281	F	DM(LU)		OD	0		1		0	0	1
199409	F	DM(LU)		OG	1	0	1		0	0	1
151014	F	DM(LU)		OD	0		1		0	0	1
180388	M	DM(LU)		OD	1	1	1		0	0	1
211033	F	DM(LU)		OG	0		1		0	0	1
121196	M	DM(LU)		OG	0		1		0	0	1
201139	F	DM(LU)		OD	1	0	1		0	0	1
180074	F	DM(LU)		OG	0		1		0	0	1
209943	M	DM(LU)		OG	1	0	1		0	0	1
161757	F	DM(LU)		OD	0		1		0	0	1
219585	M	DM(LU)		OD	0		1		0	0	1
184375	F	DM(LU)		OD	0		1		0	0	1
212429	M	DM(LU)		OG	1	0	1		0	0	1
174176	F	DM(LU)		OG	1	0	1		0	0	1
203461	M	DM(LU)		OG	0		1		0	0	1
209040	F	DM(LU)		OG	1	0	1		0	0	1
161060	F	DM(LU)		OD	0		1		0	0	1
196431	F	DM(LU)		OG	1	0	1		0	0	1
97605	F	DM(LU)		OG	0		1		0	0	1
206734	M	DM(LU)		OG	0		1		0	0	1
179354	F	DM(LU)		OD	0		1		0	0	1
181907	F	DM(LU)		OD	0		1		0	0	1
211879	M	DM(LU)		OD	1	0	1		0	0	1
146290	M	DM(LU)		OG	0		1		0	0	1
1539	F	DM(LU)		OD	1	0	1		0	0	1
210199	F	DM(LU)		OD	1	0	1		0	0	1
198945	F	DM(LU)		OG	0		1		0	0	1
210125	M	DM(LU)		OG	0		1		0	0	1
68466	M	DM(LU)		OD	0		1		0	0	1
193060	M	DM(LU)		OG	1	1	1		0	0	1
105384	M	DM(LU)		OG	1	0	1		0	0	1
218312	M	DM(LU)		OD	1	0	1		0	0	1
196408	F	DM(LU)		OG	1	0	1		0	0	1
200968	F	DM(LU)		OG	1	0	1		0	0	1
199210	F	DM(LU)		OD	0		1		0	0	1
216483	F	DM(LU)		OG	0		1		0	0	1
183433	F	DM(LU)		OD	1	0	1		0	0	1
170605	M	DM(LU)		OG	0		1		0	0	1
187001	F	DM(LU)		OG	0		1		0	0	1
196033	M	DM(LU)		OG	1	0	1		0	0	1
198625	M	DM(LU)		OG	0		1		0	0	1
145004	F	DM(LU)		OD	1	1	1		0	0	1
214733	M	DM(LU)		OD	0		1		0	0	1
98923	M	DM(LU)		OD	1	0	1		0	0	1
149303	F	DM(LU)		OG	1	0	1		0	0	1
215288	F	DM(LU)		OG	0		1		0	0	1
188204	F	DM(LU)		OG	0		1		0	0	1
195920	M	DM(LU)		OD	1	1	1		0	0	1
219321	F	DM(LU)		OG	0		1		0	0	1
219329	M	DM(LU)		OG	0		1		0	0	1
100456	F	DM(LU)		OG	0		1		0	0	1
129298	F	DM(LU)	1	ODG	1	1	1		0	0	1
212531	F	DM(LU)		OD	0		1		0	0	1
219761	M	DM(LU)		OD	0		1		0	0	1
197244	F	DM(LU)		OD	1	1	1		0	0	1
184106	F	DM(LU)		OD	1	0	1		0	0	1
215371	M	DM(LU+EY)	1	ODG	1	1	1		0	0	1
64157	F	DM(LU+EY)	1	ODG	1	1	1		0	0	1
93200	M	DMLA		D	0		1		0	1	0
101555	H	DMLA		OG	0	0	1		1	0	0
142076	M	DMLA		D	0		1		0	1	0
107362	F	DMLA		OD	0	0	1		1	0	0
93242	M	DMLA		G	0		1		0	1	0
131239	F	DMLA		D	1	0	1		0	1	0
141352	M	DMLA		G	0		1		0	1	0
133976	F	DMLA		D	1	0	1		0	1	0
141859	M	DMLA		D	1	0	1		0	1	0
101243	F	DMLA		D	0		1		0	1	0
70248	F	DMLA		G	0		1		0	1	0
141783	F	DMLA		G	0		1		0	1	0
142311	F	DMLA	1	DG	1	1	1		0	1	0
121019	F	DMLA		D	1	1	1		0	1	0
130835	F	DMLA		G	0		1		0	1	0
101202	F	DMLA		D	0		1		0	1	0
14789	F	DMLA		D	0		1		0	1	0
141595	F	DMLA		G	0		1		0	1	0
134199	M	DMLA		D	0		1		0	1	0
112867	M	DMLA		D	1	0	1		0	1	0
118362	F	DMLA		OD	1	0	1		1	0	0
3314019491	F	DMLA		D	0		1		1	0	0
133966	M	DMLA		D	0		1		0	1	0
123784	F	DMLA		D	1	0	1		0	1	0
140874	F	DMLA		D	0		1		0	1	0
121190	F	DMLA		D	0		1		0	1	0
116256	F	DMLA		OD	1	0	1		1	0	0
142316	M	DMLA	1	DG	1	1	1		0	1	0
141001	M	DMLA		D	1	0	1		0	1	0
104019	F	DMLA		D	0		1		0	1	0
91301	M	DMLA		D	0		1		0	1	0
132787	M	DMLA		D	0		1		0	1	0
122213	M	DMLA		D	0		1		0	1	0
93060	M	DMLA	1	DG	1	1	1		0	1	0
142826	M	DMLA	1	DG	1	1	1		0	1	0
132385	M	DMLA		G	0		1		0	1	0
133861	M	DMLA	1	DG	1	1	1		0	1	0
	F	DMLA		D	0		1		1	0	0
133527	M	DMLA		G	0		1		0	1	0
14586	F	DMLA		D	0		1		0	1	0
109143	F	DMLA		OG	0	0	1		1	0	0
94740	F	DMLA		OG	1	0	1		1	0	0
11896	M	DMLA		D	0		1		0	1	0
114216	H	DMLA		OG	0	0	1		1	0	0
	F	DMLA		G	0		1		1	0	0
109583	F	DMLA		OG	0	0	1		1	0	0
142433	F	DMLA	1	DG	1	1	1		0	1	0
130831	M	DMLA		D	0		1		0	1	0
117897	H	DMLA		OD	0	0	1		1	0	0
1394004839	F	DMLA		G	1	0	1		1	0	0
84904	F	DMLA		D	1	0	1		0	1	0
135058	F	DMLA		D	0		1		0	1	0
123357	F	DMLA		G	0		1		0	1	0
112868	M	DMLA		D	0		1		0	1	0
14326	F	DMLA		D	1	0	1		0	1	0
113692	F	DMLA		G	1	1	1		0	1	0
109213	H	DMLA		OD	1	0	1		1	0	0
133853	F	DMLA		D	1	0	1		0	1	0
123503	M	DMLA		D	0		1		0	1	0
14433	M	DMLA		D	0		1		0	1	0
114655	F	DMLA		OD	0	0	1		1	0	0
121275	F	DMLA		G	0		1		0	1	0
11744	M	DMLA		G	0		1		0	1	0
141542	M	DMLA		G	0		1		0	1	0
133932	M	DMLA		G	0		1		0	1	0
133084	F	DMLA		G	0		1		0	1	0
131655	M	DMLA		D	0		1		0	1	0
	F	DMLA		OG	0	0	1		1	0	0
133521	F	DMLA		D	0		1		0	1	0
99478	F	DMLA		OD	0	0	1		1	0	0
141864	M	DMLA		G	0		1		0	1	0
123103	F	DMLA		G	1	0	1		0	1	0
100029	F	DMLA	1	DG	1	1	1		0	1	0
132753	F	DMLA		G	0		1		0	1	0
123944	F	DMLA		D	0		1		0	1	0
142485	F	DMLA		D	1	0	1		0	1	0
141707	F	DMLA		D	0		1		0	1	0
122641	F	DMLA		D	1	0	1		0	1	0
133450	F	DMLA		D	0		1		0	1	0
142310	M	DMLA		G	0		1		0	1	0
94185	F	DMLA		G	1	0	1		0	1	0
132612	F	DMLA		G	1	1	1		0	1	0
111393	F	DMLA		D	0		1		0	1	0
140355	F	DMLA		G	1		1		0	1	0
102336	F	DMLA		G	1	0	1		0	1	0
130495	M	DMLA		D	0		1		0	1	0
14656	F	DMLA		G	0		1		0	1	0
117339	H	DMLA		OG	0	0	1		1	0	0
142317	F	DMLA		G	0		1		0	1	0
100647	H	DMLA		OG	0	0	1		1	0	0
108224	F	DMLA		OG	1	0	1		1	0	0
142158	F	DMLA		D	0		1		0	1	0
132169	F	DMLA		D	0		1		0	1	0
143028	F	DMLA	1	DG	1	1	1		0	1	0
140441	F	DMLA		G	0		1		0	1	0
14569	M	DMLA		D	0		1		0	1	0
112684	F	DMLA		D	1	0	1		0	1	0
94924	F	DMLA		G	0		1		0	1	0
93852	M	DMLA		G	0		1		0	1	0
114399	F	DMLA		G	1	0	1		0	1	0
134367	F	DMLA		D	0		1		0	1	0
133276	M	DMLA		D	0		1		0	1	0
82598	M	DMLA		G	1	0	1		0	1	0
142140	M	DMLA		D	0		1		0	1	0
131945	F	DMLA		G	1	0	1		0	1	0
121292	F	DMLA		G	0		1		0	1	0
140873	F	DMLA		D	0		1		0	1	0
114039	F	DMLA		G	1	0	1		0	1	0
112973	H	DMLA		OD	0	0	1		1	0	0
12918	F	DMLA		D	0		1		0	1	0
131447	M	DMLA		G	0		1		0	1	0
104215	M	DMLA		G	0		1		0	1	0
14277	M	DMLA		G	0		1		0	1	0
101736	F	DMLA		OD	1	0	1		1	0	0
90936560	F	DMLA		OG	0	0	1		1	0	0
103299	F	DMLA		D	0		1		0	1	0
110979	F	DMLA		G	0		1		0	1	0
	F	DMLA		G	0		1		1	0	0
9763373488	H	DMLA		OG	1	0	1		1	0	0
	F	DMLA		G	0		1		0	1	0
122845	M	DMLA		G	0		1		0	1	0
115265	F	DMLA		OD	1	0	1		1	0	0
142314	M	DMLA		G	0		1		0	1	0
132056	M	DMLA	1	DG	1	1	1		0	1	0
135131	F	DMLA		D	0		1		0	1	0
96151	F	DMLA		OD	1	0	1		1	0	0
142242	M	DMLA	1	DG	1	1	1		0	1	0
112204	F	DMLA		G	0		1		0	1	0
	M	DMLA		G	0		1		0	1	0
113523	F	DMLA	1	DG	1	1	1		0	1	0
140072	F	DMLA		D	0		1		0	1	0
142466	F	DMLA	1	DG	1	1	1		0	1	0
140451	M	DMLA		G	0		1		0	1	0
110703	F	DMLA		D	1	1	1		0	1	0
130658	F	DMLA		D	0		1		0	1	0
134760	F	DMLA		DG	1	1	1		0	1	0
141007	M	DMLA		G	0		1		0	1	0
142186	M	DMLA		D	0		1		0	1	0
142667	F	DMLA		G	0		1		0	1	0
91292	F	DMLA		G	1	0	1		0	1	0
92220	F	DMLA		OG	1	0	1		1	0	0
101296	F	DMLA		D	1	0	1		0	1	0
134994	F	DMLA		D	0		1		0	1	0
92287	M	DMLA		D	0		1		0	1	0
1798008661	F	DMLA		G	1	0	1		1	0	0
3112030816	F	DMLA		D	0		1		1	0	0
112964	F	DMLA		D	1	0	1		0	1	0
121418	F	DMLA		D	0		1		0	1	0
135061	F	DMLA		D	1	0	1		0	1	0
98560	F	DMLA		OD	0	0	1		1	0	0
124889	F	DMLA		G	0		1		0	1	0
102100	F	DMLA		G	0		1		0	1	0
92978	F	DMLA		D	0		1		0	1	0
108441	F	DMLA		OD	0	0	1		1	0	0
103355	M	DMLA		D	0		1		0	1	0
141828	F	DMLA		D	0		1		0	1	0
141858	F	DMLA		G	1	1	1		0	1	0
103232	F	DMLA		G	0		1		0	1	0
102918	H	DMLA		OD	0	0	1		1	0	0
142018	F	DMLA	1	DG	1	1	1		0	1	0
142643	M	DMLA		D	0		1		0	1	0
64463	F	DMLA		OG	1	0	1		1	0	0
117152	H	DMLA		OD	1	0	1		1	0	0
117679	H	DMLA		OD	0	0	1		1	0	0
140886	M	DMLA		D	0	0	1		0	1	0
142253	F	DMLA		G	0		1		0	1	0
103290	F	DMLA		D	0		1		0	1	0
110912	F	DMLA		G	0		1		0	1	0
141633	M	DMLA		D	0		1		0	1	0
142800	M	DMLA		G	0		1		0	1	0
142950	F	DMLA		G	0		1		0	1	0
10451	M	DMLA	1	DG	1	1	1		0	1	0
141865	F	DMLA	1	DG	1	1	1		0	1	0
132286	F	DMLA		G	0		1		0	1	0
73262	M	DMLA		D	0		1		0	1	0
132217	F	DMLA	1	DG	1	1	1		0	1	0
141877	F	DMLA		D	0		1		0	1	0
14759	M	DMLA		G	1	0	1		0	1	0
2405009385	F	DMLA		D	1	0	1		1	0	0
120067	F	DMLA		D	0		1		0	1	0
141919	F	DMLA		G	1	0	1		0	1	0
141867	F	DMLA		G	0		1		0	1	0
142455	M	DMLA		D	0		1		0	1	0
92351	F	DMLA		D	0		1		0	1	0
132734	F	DMLA		G	0		1		0	1	0
114470	F	DMLA	1	DG	1	1	1		0	1	0
	F	DMLA		D	0		1		1	0	0
131480	M	DMLA		G	1	0	1		0	1	0
3314002665	M	DMLA		D	0		1		1	0	0
103798	M	DMLA		D	0		1		0	1	0
100921	F	DMLA		G	0		1		0	1	0
111915	F	DMLA		G	0		1		0	1	0
101884	M	DMLA		D	1	0	1		0	1	0
142791	F	DMLA		D	0		1		0	1	0
140488	M	DMLA		D	0		1		0	1	0
	F	DMLA		D	1	0	1		1	0	0
	H	DMLA		OD	0	0	1		1	0	0
14525	F	DMLA		G	0		1		0	1	0
113814	M	DMLA		D	0		1		0	1	0
132024	M	DMLA		D	0		1		0	1	0
134164	F	DMLA		G	0		1		0	1	0
133034	M	DMLA		G	0		1		0	1	0
120952	F	DMLA		G	1	0	1		0	1	0
142871	F	DMLA		D	0		1		0	1	0
141262	M	DMLA		D	0		1		0	1	0
1596006418	F	DMLA		OG	0	0	1		1	0	0
92319	F	DMLA		D	0		1		0	1	0
80068	F	DMLA		G	0		1		0	1	0
111280	F	DMLA		G	0		1		0	1	0
142891	F	DMLA		D	0		1		0	1	0
131422	M	DMLA		D	1	0	1		0	1	0
113453	F	DMLA	1	DG	1	1	1		0	1	0
141478	F	DMLA		G	0		1		0	1	0
134646	M	DMLA		G	0		1		0	1	0
2506033025	M	DMLA		D	0		1		1	0	0
131443	M	DMLA		G	0		1		0	1	0
123833	M	DMLA		G	0		1		0	1	0
135114	F	DMLA		D	1	0	1		0	1	0
108849	H	DMLA		OG	1	0	1		1	0	0
1596023813	M	DMLA		G	0		1		1	0	0
112338	M	DMLA		G	1	0	1		0	1	0
118500	F	DMLA		OG	0	0	1		1	0	0
133865	F	DMLA		D	1	0	1		0	1	0
135196	F	DMLA		D	0		1		0	1	0
132446	F	DMLA		D	0		1		0	1	0
133399	F	DMLA		D	0		1		0	1	0
133179	F	DMLA		D	0		1		0	1	0
118033	F	DMLA		OD	1	1	1		1	0	0
142706	F	DMLA		G	0		1		0	1	0
82321	M	DMLA		G	0		1		0	1	0
104456	M	DMLA	1	DG	1	1	1		0	1	0
100490	M	DMLA		D	0		1		0	1	0
140152	F	DMLA		D	0		1		0	1	0
103665	F	DMLA		G	1	0	1		0	1	0
200008783	F	DMLA		D	1	1	1		1	0	0
143013	M	DMLA		D	0		1		0	1	0
	F	DMLA		G	1	0	1		1	0	0
132126	F	DMLA		G	0		1		0	1	0
93950	F	DMLA	1	DG	1	1	1		0	1	0
142939	M	DMLA	1	DG	1	1	1		0	1	0
130447	M	DMLA		G	1	0	1		0	1	0
114967	F	DMLA		OD	0	0	1		1	0	0
115973	F	DMLA		OD	1	1	1		1	0	0
3213025941	F	DMLA		D	1	1	1		1	0	0
140123	F	DMLA		D	0		1		0	1	0
120058	F	DMLA		G	1	0	1		0	1	0
142148	F	DMLA		D	0		1		0	1	0
11340	M	DMLA		D	0		1		0	1	0
3112037133	F	DMLA		G	0		1		1	0	0
142071	F	DMLA	1	DG	1	1	1		0	1	0
133019	M	DMLA		G	0		1		0	1	0
122485	F	DMLA		G	0		1		0	1	0
117544	H	DMLA		OD	1	0	1		1	0	0
140608	M	DMLA		G	0		1		0	1	0
123880	F	DMLA		D	0		1		0	1	0
133071	F	DMLA		D	0		1		0	1	0
93642	M	DMLA		D	0		1		0	1	0
141993	M	DMLA		G	1	0	1		0	1	0
117418	F	DMLA		OD	0	0	1		1	0	0
132768	F	DMLA		G	0		1		0	1	0
101019	M	DMLA		G	1	0	1		0	1	0
11153	F	DMLA	1	DG	1	1	1		0	1	0
142371	F	DMLA		D	0		1		0	1	0
	F	DMLA		G	0		1		1	0	0
132141	F	DMLA		G	0		1		0	1	0
116781	H	DMLA		OD	0	0	1		1	0	0
2708000056	F	DMLA		D	1	0	1		1	0	0
142562	M	DMLA		G	0		1		0	1	0
141598	F	DMLA		D	0		1		0	1	0
112767	F	DMLA		G	0		1		0	1	0
112084	M	DMLA		G	0		1		0	1	0
101321	F	DMLA		D	0		1		0	1	0
116414	H	DMLA		OG	0	0	1		1	0	0
134675	F	DMLA		G	0		1		0	1	0
141593	M	DMLA		G	1	0	1		0	1	0
130934	F	DMLA		G	0		1		0	1	0
121433	M	DMLA	1	DG	1	1	1		0	1	0
113770	H	DMLA		OD	0	0	1		1	0	0
140319	F	DMLA	1	DG	1	1	1		0	1	0
96990	F	DMLA		OG	0	0	1		1	0	0
103943	F	DMLA		G	1	0	1		0	1	0
116724	F	DMLA		OG	0	0	1		1	0	0
142331	M	DMLA		D	1	0	1		0	1	0
115812	H	DMLA		OG	0	0	1		1	0	0
132583	M	DMLA		D	1	0	1		0	1	0
135129	M	DMLA		D	0		1		0	1	0
140219	F	DMLA		G	0		1		0	1	0
8416	M	DMLA	1	DG	1	1	1		0	1	0
115798	H	DMLA		OD	0	0	1		1	0	0
141019	F	DMLA		D	0		1		0	1	0
12731	F	DMLA		G	0	0	1		0	1	0
142159	F	DMLA		G	0		1		0	1	0
141835	F	DMLA		G	1	0	1		0	1	0
	M	DMLA		D	0		1		1	0	0
131375	F	DMLA		G	0		1		0	1	0
83385	F	DMLA		G	0		1		0	1	0
124537	F	DMLA		D	0		1		0	1	0
93968	F	DMLA		G	0		1		0	1	0
12302	M	DMLA		G	0		1		0	1	0
141774	F	DMLA		G	0		1		0	1	0
122171	M	DMLA		D	1	0	1		0	1	0
112440	F	DMLA		G	0		1		0	1	0
140530	F	DMLA		G	0		1		0	1	0
83861	M	DMLA		D	0		1		0	1	0
133839	M	DMLA		D	0		1		0	1	0
111445	H	DMLA		OG	1	0	1		1	0	0
131229	F	DMLA		G	1	0	1		0	1	0
123367	M	DMLA		D	0		1		0	1	0
140272	F	DMLA		G	1	0	1		0	1	0
81303	F	DMLA		D	0		1		0	1	0
118254	F	DMLA		OD	0	0	1		1	0	0
134138	M	DMLA		G	1	0	1		0	1	0
120398	F	DMLA		G	1	1	1		0	1	0
142431	F	DMLA		D	0		1		0	1	0
3011030911	F	DMLA		OG	0	0	1		1	0	0
134594	F	DMLA		D	1	1	1		0	1	0
2000017107	M	DMLA		D	0		1		1	0	0
100196	M	DMLA		D	1	0	1		0	1	0
113510	F	DMLA		OG	0	0	1		1	0	0
142034	M	DMLA		D	0		1		0	1	0
911183	F	DMLA		OG	0	0	1		1	0	0
108908	F	DMLA		OG	0	0	1		1	0	0
114814	F	DMLA		G	0		1		0	1	0
	M	DMLA		G	0		1		1	0	0
13621	F	DMLA		D	0		1		0	1	0
134620	M	DMLA	1	DG	1	1	1		0	1	0
91414	F	DMLA	1	DG	1	1	1		0	1	0
141107	M	DMLA		D	0		1		0	1	0
91593	F	DMLA	1	DG	1	1	1		0	1	0
	F	DMLA		D	0		1		1	0	0
95874	F	DMLA		OG	1	0	1		1	0	0
115265	F	DMLA		OG	1	0	1		1	0	0
14129	F	DMLA		G	1	0	1		0	1	0
91289	M	DMLA		G	0		1		0	1	0
133834	M	DMLA		G	1	0	1		0	1	0
14659	F	DMLA		G	0		1		0	1	0
	F	DMLA		OD	0	0	1		1	0	0
142955	F	DMLA		G	0		1		0	1	0
133848	M	DMLA		D	0		1		0	1	0
114351	M	DMLA		G	0		1		0	1	0
	F	DMLA		G	1	1	1		1	0	0
122826	F	DMLA		G	0		1		0	1	0
130253	F	DMLA		D	0		1		0	1	0
96988	F	DMLA		OD	1	0	1		1	0	0
142321	M	DMLA		G	0		1		0	1	0
141482	F	DMLA		G	0		1		0	1	0
3011040445	F	DMLA		G	1	0	1		1	0	0
130642	F	DMLA		G	0		1		0	1	0
	F	DMLA		OG	0	0	1		1	0	0
102617	F	DMLA		D	1	1	1		0	1	0
SOMME			51	0	369	121	1018	0	81	269	669	0	0	0	0	0	0	0	0	0	0
2607015022	F	MF		G	1	0			1	0	0		1
141000	F	MF		D	0				0	1	0		1
142769	M	MF		D	0				0	1	0		1
	F	MF		G	0				1	0	0		1
141796	M	MF		G	0				0	1	0		1
216560	F	MY(EY)		OD	0				0	0	1		1
204123	F	MY(LU)		OD	0				0	0	1		1
58063	F	MY(LU)		OG	0				0	0	1		1
128811	F	MY(LU)		OG	0				0	0	1		1
219503	M	MY(LU)		OD	0				0	0	1		1
44768	F	MY(LU)		OG	0				0	0	1		1
217182	M	MY(LU)		OD	0				0	0	1		1
217287	F	MY(LU)		OD	0				0	0	1		1
220045	F	MY(LU)		OG	0				0	0	1		1
211735	F	MY(LU)		OD	0				0	0	1		1
219441	F	MY(LU)		OD	0				0	0	1		1
195541	M	MY(LU)		OG	1	0			0	0	1		1
217338	M	MY(LU)		OD	0				0	0	1		1
121746	F	MY(LU)		OD	0				0	0	1		1
152447	F	MY(LU)		OG	0				0	0	1		1
182995	F	MY(LU)		OG	0				0	0	1		1
208232	F	MY(LU)		OG	0				0	0	1		1
218886	M	MY(LU)		OD	0				0	0	1		1
217172	M	MY(LU)		OD	0				0	0	1		1
215995	M	MY(LU)		OD	1	1			0	0	1		1
215143	F	MY(LU)		OG	1	0			0	0	1		1
220012	F	MY(LU)		OD	0				0	0	1		1
87019	F	MYOPIE FORTE		OG	0	0			1	0	0		1
115043	F	MYOPIE FORTE		OD	1	0			1	0	0		1
102333	H	MYOPIE FORTE		OG	0	0			1	0	0		1
2000025032	F	MYOPIE FORTE		D	0				1	0	0		1
SOMME MF			0	0	5	1	0	0	6	3	22	0	31	0	0	0	0	0
142046	F	NV STRIES		G	0				0	1	0
132245	M	OBVR		G	0				0	1	0	1
112624	M	OBVR		D	0				0	1	0	1
	F	OBVR		D	0				1	0	0	1
2203001220	H	OBVR		D	0				1	0	0	1
142023	M	OBVR		D	0				0	1	0	1
133182	F	OBVR		G	0				0	1	0	1
142359	M	OBVR		G	0				0	1	0	1
2607004473	F	OBVR		G	0				1	0	0	1
2000029396	M	OBVR		D	0				1	0	0	1
142708	F	OBVR		G	0				0	1	0	1
141714	F	OBVR		D	0				0	1	0	1
133465	F	OBVR		G	0				0	1	0	1
124130	M	OBVR		G	0				0	1	0	1
142322	M	OBVR		G	0				0	1	0	1
216130	F	OV(EY)		OG	0				0	0	1	1
97276	M	OV(EY)		OD	0				0	0	1	1
209789	F	OV(EY)		OD	0				0	0	1	1
219433	F	OV(LU)		OD	0				0	0	1	1
205592	M	OV(LU)		OG	0				0	0	1	1
206696	M	OV(LU)		OG	0				0	0	1	1
219037	M	OV(LU)		OD	0				0	0	1	1
217974	F	OV(LU)		OD	0				0	0	1	1
109434	F	OV(LU)		OG	0				0	0	1	1
214260	M	OV(LU)		OD	1	0			0	0	1	1
212358	M	OV(LU)		OD	0				0	0	1	1
213354	M	OV(LU)		OG	0				0	0	1	1
206916	F	OV(LU)		OG	0				0	0	1	1
183590	M	OV(LU)		OG	0				0	0	1	1
218991	F	OV(LU)		OD	0				0	0	1	1
217571	M	OV(LU)		OD	0				0	0	1	1
215949	M	OV(LU)		OD	0				0	0	1	1
160852	F	OV(LU)		OD	0				0	0	1	1
198027	M	OV(LU)		OD	0				0	0	1	1
215621	M	OV(LU)		OG	0				0	0	1	1
99549	M	OV(LU)		OD	0				0	0	1	1
212785	M	OV(LU)		OG	0				0	0	1	1
204339	F	OV(LU)		OG	0				0	0	1	1
204531	F	OV(LU)		OG	0				0	0	1	1
219587	F	OV(LU)		OD	0				0	0	1	1
203342	M	OV(LU)		OG	0				0	0	1	1
164904	M	OV(LU)		OG	0				0	0	1	1
197390	F	OV(LU)		OG	0				0	0	1	1
215265	M	OV(LU)		OG	0				0	0	1	1
214500	F	OV(LU)		OG	0				0	0	1	1
212580	F	OV(LU)		OG	0				0	0	1	1
204293	F	OV(LU)		OG	0				0	0	1	1
213994	F	OV(LU)		OD	0				0	0	1	1
215972	M	OV(LU)		OG	0				0	0	1	1
219789	M	OV(LU)		OG	0				0	0	1	1
220058	M	OV(LU)		OD	0				0	0	1	1
204932	M	OV(LU)		OD	0				0	0	1	1
214228	M	OV(LU)		OD	0				0	0	1	1
213224	M	OV(LU)		OG	0				0	0	1	1
217796	F	OV(LU)		OD	0				0	0	1	1
219028	M	OV(LU)		OD	0				0	0	1	1
219958	F	OV(LU)		OD	0				0	0	1	1
218094	M	OV(LU)		OD	0				0	0	1	1
204182	M	OV(LU)		OD	0				0	0	1	1
142932	F	OVCR		D	0				0	1	0	1
111199	M	OVCR		D	0				0	1	0	1
142913	F	OVCR		G	0				0	1	0	1
141788	M	OVCR		D	0				0	1	0	1
1596013761	F	OVCR		D	0				1	0	0	1
134274	M	OVCR		G	0				0	1	0	1
111393	M	OVCR		G	0				0	1	0	1
114507	F	OVCR		G	0				0	1	0	1
142933	M	OVCR		D	0				0	1	0	1
135048	M	OVCR		G	0				0	1	0	1
102709	H	OVCR		OD	1	0			1	0	0	1
141997	F	OVCR		G	0				0	1	0	1
121689	F	OVCR		G	0				0	1	0	1
3314017883	M	OVCR		G	0				1	0	0	1
130840	F	OVCR		D	0				0	1	0	1
103044	H	OVCR		OD	0	0			1	0	0	1
89964	H	OVCR		OG	0	0			1	0	0	1
133335	F	OVCR		D	0				0	1	0	1
117423	H	OVCR		OD	0	0			1	0	0	1
133698	F	OVCR		G	0				0	1	0	1
140368	F	OVCR		D	0				0	1	0	1
141740	M	OVR		G	0				0	1	0	1
118103	H	OVR		OD	0	0			1	0	0	1
SOMME OVR			0	0	2	0	0	0	11	26	44	81	0	0	0	0
120131	M	VASOPROLIFERATIVE TUMOR		G	0				0	1	0
123201	F	VHL		D	0				0	1	0
104674	F	PV		G	0		1		0	1	0
142266	M	PV		G	0		1		0	1	0
122403	M	PV	1	DG	1	1	1		0	1	0
122448	F	PV		G	0		1		0	1	0
101800	M	PV		D	0		1		0	1	0
132795	M	PV	1	DG	1	1	1		0	1	0
